# Supplementary material for: Programmable mechanical metastructures modeling polydomain materials
Source: Sci Adv. 2025 Oct 3;11(40):eadz9811. doi: 10.1126/sciadv.adz9811 (PMC13155561; doi:10.1126/sciadv.adz9811)
Supplement: Supplementary file 2 — Movies S1 to S4 [file sciadv.adz9811_movies_s1_to_s4.zip]

Archive with 4 entries (4 files):
- adz9811_movie_s1.mp4
- adz9811_movie_s2.mp4
- adz9811_movie_s3.mp4
- adz9811_movie_s4.mp4
